# Supplementary material for: Ecological Prevalence and Non-Enzymatic Formation of Imidazolium Alkaloids on Moon Snail Egg Collars
Source: Molecules. 2026 Jan 1;31(1):159. doi: 10.3390/molecules31010159 (PMC12787093; doi:10.3390/molecules31010159)
Supplement: Supplementary file 1 [file molecules-31-00159-s001.zip]

Archive with 1 entries (1 files):
- molecules-4035260-supplementary.pdf
